# Supplementary material for: A Thermophile-Fermented Compost Modulates Intestinal Cations and the Expression of a Juvenile Hormone-Binding Protein Gene in the Female Larvae of Hercules Beetle Dynastes hercules (Coleoptera: Scarabaeidae)
Source: Insects. 2023 Nov 27;14(12):910. doi: 10.3390/insects14120910 (PMC10744137; doi:10.3390/insects14120910)
Supplement: Supplementary file 1 [file insects-14-00910-s001.zip]

Archive with 1 entries (1 files):
- insects-2712369-supplementary.pdf
